# Supplementary material for: Multi-Modal Multi-Array Electrochemical and Optical Sensor Suite for a Biological CubeSat Payload
Source: Sensors (Basel). 2024 Jan 2;24(1):265. doi: 10.3390/s24010265 (PMC10781281; doi:10.3390/s24010265)
Supplement: Supplementary file 1 [file sensors-24-00265-s001.zip]

Archive with 1 entries (1 files):
- sensors-2744976-supplementary.pdf
